# Supplementary material for: Spectroscopic Investigation of the Interaction Between a Spermine-Functionalized Porphyrin and TERRA G-Quadruplexes
Source: Int J Mol Sci. 2026 Apr 10;27(8):3424. doi: 10.3390/ijms27083424 (PMC13116396; doi:10.3390/ijms27083424)
Supplement: Supplementary file 1 [file ijms-27-03424-s001.zip]

Archive with 1 entries (1 files):
- ijms-4194494-supplementary.pdf
